# Supplementary material for: Transient p53/p21 activation selectively protects healthy human hair follicles and their stem cells from chemotherapy
Source: J Clin Invest. 2026 May 1;136(9):e174447. doi: 10.1172/JCI174447 (PMC13132392; doi:10.1172/JCI174447)
Supplement: Supporting data values [file jci-136-174447-s350.xlsx]

## Sheet: Figure 1B
% of p21 positive cell in the bulb
	Vehicle	ALRN 6924
Donor 1	0	10.8974
	0	30.3704
	0	39.2473
	0	27.1875
	0	6.34921
	0	14.3911
Donor 2	0.1	9.3985
	0.1	12.3711
	0.1	56.6176
	0.1	37.3134
Donor 3	0.1	61.7391
	0.1	48.8889
	0.1	60
		54.6296
Donor 4	0	28.0575
	0	43.5065
	0	71.6667
	0	18.0328
	9.62733	76.7296
	2.27273	34.3374
	0	46.4567
	10
Donor 5	0	10.8974
	0	27.1875
	0	14.3911
	0.1	9.3985
	0.1	56.6176
	0.1	48.8889
	2.27273	34.3374
Donor 6	0	17.7778
	6.94981	2.69151
	2	5.98291
	0	36.0335
	11.5607	38.601
	2.5	21.2121
	0.487805	29.7414

## Sheet: Figure 1C
% of p21 positive cell in the bulge
	Vehicle	ALRN 6924
Donor 1	0	8.87851
	0	27.0642
	0	23.5849
	0	12.1739
	0	6.32184
	0
Donor 2	0	23.1707
	0	20.4546
	0	29.2683
	0	31.3726
Donor 3	0	12.7273
	0	2.4
	0	27.5641
		18.3486
Donor 4	0	10.7692
	0	20.4546
	0	52.3809
	0	13.1429
	0	30.303
	0	42.5197
	0	10.625
		36.5217
		14.5455
Donor 5	0	27.0642
	0	20.4546
	0	12.1739
	0	23.1707
	0	12.7273
	0	6.32184
		10.625
Donor 6	0.0314465	0.04
	0	0
	0	0
	0	0.910959
		0.707317
	0	0.468966
	0	0.86875

## Sheet: Figure 1D
%Ki-67+ cells in the hair matrix
	Vehicle	ALRN 6924
Donor 1	26.21	3.75
	60	27.54
	13.19	30.13
	9.5	33.33
	2.04	11.35
		0
Donor 2	57.6471	0
	8.64198	0
	49.4118	0
	84.2105	0
Donor 3	0	0
	0	0
	25.2427	0
	0	0
Donor 4	5	2.35294
	4.16667	0
	6.79612	1.07527
	10.6667	0
	23.5772	0
	41.0811	0
	26.5625	2.66667
		0
Donor 5	30.4094	3.15789
	20.8333	0
	24.6377
	52.6786	0
	50.6977	0.943396
	55.9322	13.3333
	37.6238	0.806452
Donor 6	2.39521	4.02685
	12.6582	2.34742
	18.5185	0
	16.2393	2.96296
	3.22581	0
	0	0
	5.6338	2.38095
		4.21053

## Sheet: FIgure 1E
% Ki-67+K15+ cells in the bulge
	Vehicle	ALRN 6924
Donor 1	26.4151	2.5641
	40.678	0
	6.34921	0.699301
	30.5085	1.35135
	20.6897	0
	16.7939
Donor 2	57.65	3
	8.64	0
	49.41	0
	84.21	0
Donor 3	0	0
	0	4
	25.24	0
	0	0
Donor 4	5.76923	1.18577
	15.0685	1.24481
	8.84956	1.28755
	32.5153	0.930233
	26.749	1.37931
	19.1057	0
	24.1379	0.980392
	53.1496	1.875
	0	1.33333
Donor 5	39.2265	0
	14.7436	0
	45.4023	0
	0.784314	1.00503
	15.0685	0.591716
Donor 6	2.7027	0
	5.40541	0
	4.31034	0
	6.31068	2.17391
	1.5873	0
	7.97872	0
	17.1429

## Sheet: Figure 1F
% of Caspase 3+ cells in the hair matrix
	Vehicle	ALRN 6924
Donor 1	1.34722	3.23611
	0.986111	2.27778
	1.66667	1e-07
		1e-07
		1e-07
		1e-07
Donor 2	0	0.73
	4.32	0.68
	0	0
Donor 3	0	0
	0	0
	1.58	0
	2.49
Donor 4	0	4.78469
	0	2.15827
	0	0.943396
	3.38983	0
	0	0
	0	5.23256
		0.487805
		2.16216
Donor 5	0	2.25989
	0	5.2356
	1.09091
	0	0
	0	4.49438
	3.38983	1.23457
	0
Donor 6	0	0
	0	1.87793
	3.38983	0
	0	1.48148
	0	0
	0	0
	0	3.80952
		1.05263

## Sheet: Figure 1G
% Caspase3+K15+ cells in the bulge
	Vehicle	ALRN 6924
Donor 1	3.21101	5.31915
	0.865801	0
	0	1.74673
	1.01523	2.42718
	1.03806
	0
Donor 2	0	0
	8	6.15
	0	9.02
	0	3.53
Donor 3	14.69	3.33
	14.29	3.94
	0	9.76
	0
Donor 4	0	0
	0	0
	0	0
	0	0
	0	0
	2.84553	0
	0	0.490196
	0	1.25
	0	0
Donor 5	0	4.65116
	0	6.47059
	0	3.01507
	0	0
	0
Donor 6	0	0
	0	0
	0	0
	0	0
	0	0
	0	0
	0

## Sheet: Figure 1H
% of Hair follicle in each hair cycle stage
	Anagen						Early Catagen						Mid Catagen						Late Catagen
Vehicle	80	75	100	85.7	71.4	71.4	20	25	0	14.3	28.6	28.6	0	0	0	0	0	0	0	0	0	0	0	0
ALRN 6924	83.33	100	75	80	85.7	62.5	16.67	0	25	20	14.3	37.5	0	0	0	0	0	0	0	0	0	0	0	0
	Donor 1	Donor 2	Donor 3	Donor 4	Donor 5	Donor 6	Donor 1	Donor 2	Donor 3	Donor 4	Donor 5	Donor 6	Donor 1	Donor 2	Donor 3	Donor 4	Donor 5	Donor 6	Donor 1	Donor 2	Donor 3	Donor 4	Donor 5	Donor 6

## Sheet: Figure 1I
	Vehicle	ALRN 6924
Donor 1	6	8
	4	5
	3	2
	2	1
	5	3
		5
Donor 2	2	1
	0
	6
	2
Donor 3	3	5
	9	2
	7	5
	6	2
Donor 4	0	2
	0	2
	1	4
	3	0
	0	2
	2	0
	2	2
		1
Donor 5	0	2
	0	2
	1	4
	3	0
	2	2
	2	0
	2	3
		1
Donor 6	0	0
	1	0
	0	0
	0	0
	0	0
	0	0
	0	0
		0

## Sheet: Figure 2B
% Caspase3+ cells in the hair matrix
	Vehicle	ALRN	PTX	ALRN + PTX
Donor 1	1e-07	3.23611	0.527778	0.930556
		2.27778	0	5.59722
	1.34722	1e-07	1e-07	1e-07
	0.986111	1e-07	3.41667	1e-07
	1.66667	1e-07	1e-07	3.625
		1e-07	1e-07	1e-07
Donor 2	1e-07	0.506944	2	20.1
	3	0.472222	3.15972	27.125
	0	8.90278	23.2083	0.4375
		1e-07	42.3264
Donor 3	1e-07	1e-07	15.5774	4.07862
	1e-07	1e-07	9.93612	9.65111
	1.55283	1e-07	1.67076	1e-07
	2.44717	6.98771	0.972973	10.4177

## Sheet: Figure 2C
% Caspase3+Ki-67+ cells in the hair matrix
	Vehicle	ALRN	PTX	ALRN + PTX
Donor 1	0	0	2	0
	0	0	0	0
	0	0	3	0
	0	0	0	0
			0	1
				0
Donor 2	0	0	1	0
	0	0	0	0
	0	0	7	1
		0	2	0
Donor 3	0	0	3	0
	0	0	1	0
	0	0	0	0
	2	0	0	0
			0

[truncated: 66 more sheets: Figure 2E, Figure 2G, Figure 2H, Figure 2I, Figure 2J, Figure 2L, Fogure 3, Figure 4B, FIgure 4C, Figure 4D, FIgure 4E, FIgure 4F, Figure 4H, Figure 4I, Figure 5B, Figure 5C, Figure 5D, Figure 5E, Figure 5F, Figure 5G …]
